# Supplementary material for: Production and Characterization of Cellulosic Pulp from Mango Agro-Industrial Waste and Potential Applications
Source: Polymers (Basel). 2023 Jul 26;15(15):3163. doi: 10.3390/polym15153163 (PMC10421418; doi:10.3390/polym15153163)
Supplement: Supplementary file 1 [file polymers-15-03163-s001.zip]

Archive with 1 entries (1 files):
- polymers-2489394-supplementary.pdf
